# Supplementary material for: Assessment of Cancer-Related Fatigue, Pain, and Quality of Life in Cancer Patients at Palliative Care Team Referral: A Multicenter Observational Study (JORTC PAL-09)
Source: PLoS One. 2015 Aug 5;10(8):e0134022. doi: 10.1371/journal.pone.0134022 (PMC4526465; doi:10.1371/journal.pone.0134022)
Supplement: S1 Database — (XLSX) [file pone.0134022.s001.xlsx]

## Sheet: Data Base Definition Table
Variable Name	Data Type	Code	Detail
Age	integer
Gender	text	male; female
Primary tumor	text	H&N; Gastric; Pancreas; Uterus; Lung; Breast; Bladder; Ovary; Biliary; Colon; Renal; Bile duct; Thyroid breast; Liver; Esophagus; Thyroid; Lymphoma; Multiple Myeloma; Skin; Intrahepatic bile duct; Prostate; Leukemia; Testicle; Other
Primary tumor 2	text	H&N; Pancreas; Lung; Other
Tumor burden	text	Distant metastasis; none; Local recurrence
Registration date	text	MM/DD/YYYY
Bone metastasis	text	None; Yes; Unknown
ECOG PS	text	0; 1; 2; 3	Eastern Cooperative Oncology Group (ECOG) Performance Status (PS)
Anticancer treatment within a month	text	None; Chemotherapy; Radiotherapy; Chemotherapy, radiotherapy; Surgery; Surgery, radiotherapy
Currently receiving chemotherapy	text	No; Yes
GHS/QOL	numerical		European Organisation for Research and Treatment of Cancer Quality of Life Questionnaire-Core 15-Palliative (EORTC QLQ-C15-PAL): global health status (GHS)/QOL item
PF	numerical		EORTC QLQ-C15-PAL: physical functioning
EF	numerical		EORTC QLQ-C15-PAL: emotional functioning
FA	numerical		EORTC QLQ-C15-PAL: fatigue
NV	numerical		EORTC QLQ-C15-PAL: nausea and vomiting
PA	numerical		EORTC QLQ-C15-PAL: pain
DY	numerical		EORTC QLQ-C15-PAL: dyspnea
SL	numerical		EORTC QLQ-C15-PAL: insomnia
AP	numerical		EORTC QLQ-C15-PAL: appetite loss
CO	numerical		EORTC QLQ-C15-PAL: constipation
BPI-3 most worst	integer		Brief Pain Inventory (BPI): item 3
Pain intensity	text	Mild; No Pain; Moderate; Severe
Pain intensity 2	text	0; 1; 2; 3
Analgesics	text	Strong opioids; NSAIDs; Weak opioids; No medication; Adjuvant analgesics
WHO analgesic drug level	text	0; I; II; III
WHO analgesic drug level 2	text	0; 1; 2; 3
Pain Management Index	text	3; 2; 1; 0; -1; -2; -3
PMI adequecy	text	adequate; inadequate	Pain Management Index (PMI)
BFI1_now	integer		Brief Fatigue Inventory (BFI): item 1
BFI2_ave	integer		BFI: item 2
BFI3_worst	integer		BFI: item 3
BFI-4_ general activity	integer		BFI: item 4
BFI-5_mood	integer		BFI: item 5
BFI-6_walking ability	integer		BFI: item 6
BFI-7_normal work	integer		BFI: item 7
BFI-8_relationships with other people	integer		BFI: item 8
BFI-9_enjoyment of life	integer		BFI: item 9
BFI-average	numerical
GFS	numerical		BFI: global fatigue score
GFS round off	integer
GFS severity	text	none; Moderate; Mild; Severe
PAL1	text	1; 2; 3; 4	EORTC QLQ-C15-PAL: item 1
PAL2	text	1; 2; 3; 4	EORTC QLQ-C15-PAL: item 2
PAL3	text	1; 2; 3; 4	EORTC QLQ-C15-PAL: item 3
PAL4	text	1; 2; 3; 4	EORTC QLQ-C15-PAL: item 4
PAL5	text	1; 2; 3; 4	EORTC QLQ-C15-PAL: item 5
PAL6	text	1; 2; 3; 4	EORTC QLQ-C15-PAL: item 6
PAL7	text	1; 2; 3; 4	EORTC QLQ-C15-PAL: item 7
PAL8	text	1; 2; 3; 4	EORTC QLQ-C15-PAL: item 8
PAL9	text	1; 2; 3; 4	EORTC QLQ-C15-PAL: item 9
PAL10	text	1; 2; 3; 4	EORTC QLQ-C15-PAL: item 10
PAL11	text	1; 2; 3; 4	EORTC QLQ-C15-PAL: item 11
PAL12	text	1; 2; 3; 4	EORTC QLQ-C15-PAL: item 12
PAL13	text	1; 2; 3; 4	EORTC QLQ-C15-PAL: item 13
PAL14	text	1; 2; 3; 4	EORTC QLQ-C15-PAL: item 14
PAL15	text	1; 2; 3; 4; 5; 6; 7	EORTC QLQ-C15-PAL: item 15
