# Supplementary material for: Assessment of Cancer-Related Fatigue, Pain, and Quality of Life in Cancer Patients at Palliative Care Team Referral: A Multicenter Observational Study (JORTC PAL-09)
Source: PLoS One. 2015 Aug 5;10(8):e0134022. doi: 10.1371/journal.pone.0134022 (PMC4526465; doi:10.1371/journal.pone.0134022)
Supplement: S1 Dataset — (XLSX) [file pone.0134022.s002.xlsx]

## Sheet: JORTC_PAL09_DataSet_25DEC2014
Age	Gender	Primary tumor	Primary tumor 2	Tumor burden	Registration date	Bone metastasis	ECOG PS	Anticancer treatment within a month	Currently receiving chemotherapy	GHS/QOL	PF	EF	FA	NV	PA	DY	SL	AP	CO	BPI-3 most worst	Pain intensity	Pain intensity 2	Analgesics	WHO analgesic drug level	WHO analgesic drug level 2	Pain Management Index	PMI adequecy	BFI1_now	BFI2_ave	BFI3_worst	BFI-4_ general activity	BFI-5_mood	BFI-6_walking ability	BFI-7_normal work	BFI-8_relationships with other people	BFI-9_enjoyment of life	BFI-average	GFS	GFS round off	GFS severity	PAL1	PAL2	PAL3	PAL4	PAL5	PAL6	PAL7	PAL8	PAL9
53	male	Other	Other	Distant metastasis	2012-05-25	None	1	None	No	33.3	26.7	41.7	66.7	100	83.3	33.3	66.7	66.7	33.3	2	Mild	1	Strong opioids	III	3	2	adequate	0	0	1	0	0	0	1	0	0	0.222	0.222222	0	none	3	3	2	2	4	3	3	3	4
73	male	H&N	H&N	Distant metastasis	2012-05-25	None	2	Chemotherapy	No	33.3	33.3	100	66.7	0	0	33.3	33.3	66.7	33.3	1	Mild	1	NSAIDs	I	1	0	adequate	4	4	4	4	1	4	7	4	5	4.111	4.11111	4	Moderate	2	3	2	2	1	2	4	3	1
65	female	Gastric	Other	Distant metastasis	2012-05-25	None	2	Chemotherapy	No	50	60	41.7		16.7	66.7	0	0	33.3	33.3	0	No Pain	0	Strong opioids	III	3	3	adequate	0	2	2	2	2	3	1	0	4	1.778	1.77778	2	Mild	2	2	1	1	2	1	3	2	2
63	male	Pancreas	Pancreas	Distant metastasis	2012-05-28	None	1	Chemotherapy	Yes	0	73.3	0	100	100	66.7	66.7	100	100	100	6	Moderate	2	Strong opioids	III	3	1	adequate	2	2	3	2	4	2	2	2	4	2.556	2.55556	3	Mild	2	1	1	3	3	4	4	4	4
70	female	Uterus	Other	Distant metastasis	2012-05-22	None	1	Chemotherapy	No	0	46.7	83.3	100	0	100	0	0	0	33.3	8	Severe	3	NSAIDs	I	1	-2	inadequate	8	8	10	8	7	10	10	0	0	6.778	6.77778	7	Severe	3	2	1	1	4	1	4	1	1
77	male	Pancreas	Pancreas	Distant metastasis	2012-05-28	None	1	None	No	33.3	46.7	83.3	33.3	0	66.7	33.3	66.7	100	33.3	8	Severe	3	Strong opioids	III	3	0	adequate	4	5	3	5	5	5	6	3	5	4.556	4.55556	5	Moderate	2	2	2	2	3	3	2	4	1
57	male	Lung	Lung	none	2012-05-23	None	1	None	No	83.3	73.3	100	0	16.7	50	66.7	66.7	0	33.3	6	Moderate	2	Strong opioids	III	3	1	adequate	7	5	7	5	5	0	0	7	5	4.556	4.55556	5	Moderate	1	2	1	3	4	3	1	1	2
68	female	Pancreas	Pancreas	none	2012-05-25	None	1	None	No	33.3	46.7	50	88.9	16.7	66.7	0	66.7	66.7	33.3	8	Severe	3	Weak opioids	II	2	-1	inadequate	6	7	7	6	3	4	4	2	3	4.667	4.66667	5	Moderate	2	3	1	1	3	3	4	3	2
71	male	Pancreas	Pancreas	Distant metastasis	2012-05-28	None	1	Chemotherapy	Yes	66.7	93.3	66.7	33.3	0	83.3	0	66.7	33.3	33.3	8	Severe	3	Strong opioids	III	3	0	adequate	3	3	2	1	2	3	2	2	1	2.111	2.11111	2	Mild	1	1	1	1	4	3	2	2	1
64	female	Pancreas	Pancreas	Distant metastasis	2012-05-29	None	3	Chemotherapy	Yes	16.7	33.3	66.7		0		33.3	33.3	33.3	66.7	8	Severe	3	Strong opioids	III	3	0	adequate	4	4		5	8	4	8	8	8	6.125				3	2	2	2		2	2	2	1
67	male	H&N	H&N	Distant metastasis	2012-05-30	Yes	1	None	No	50	60	66.7	33.3	0	66.7	0	0	0	66.7	8	Severe	3	Weak opioids	II	2	-1	inadequate	7	7	9	10	10	10	10	10	10	9.222	9.22222	9	Severe	2	2	1	1	3	1	3	1	1
37	female	Breast	Other	Distant metastasis	2012-06-06	Yes	2	None	Yes	50	20	50	44.4	0	16.7	100	33.3	33.3	33.3	4	Moderate	2	Strong opioids	III	3	1	adequate	6	6	6	8	8	8	8	7	7	7.111	7.11111	7	Severe	4	3	2	4	2	2	4	2	1
61	male	Bladder	Other	Distant metastasis	2012-06-06	Yes	3	None	Yes	16.7	20	50	55.6	0	100	0	100	0	100	8	Severe	3	Strong opioids	III	3	0	adequate	7	7	8	8	9	7	7	7	7	7.444	7.44444	7	Severe	3	4	2	1	4	4	2	1	1
55	male	Other	Other	Distant metastasis	2012-06-14	Yes	3	None	No	16.7	46.7	41.7	88.9	0	83.3	33.3	66.7	100	0	7	Severe	2	Strong opioids	III	3	1	adequate	7	8	8	8	8	8	8	8	9	8	8	8	Severe	2	2	2	2	3	3	4	4	1
61	female	Pancreas	Pancreas	Distant metastasis	2012-06-14	None	1	Chemotherapy	Yes	50	46.7	66.7	66.7	0	66.7	0	33.3	66.7	0	4	Moderate	2	Strong opioids	III	3	1	adequate	5	4	6	8	8	5	8	6	9	6.556	6.55556	7	Severe	1	3	2	1	3	2	4	3	1
61	female	Ovary	Other	Distant metastasis	2012-07-10	None	1	Chemotherapy	Yes	0	46.7	66.7	44.4	0	33.3	33.3	0	100	0	4	Moderate	2	NSAIDs	I	1	-1	inadequate	3	2	0	3	4	5	5	9	8	4.333	4.33333	4	Moderate	3	2	1	2	2	1	3	4	1
86	female	Biliary	Other	Distant metastasis	2012-06-25	Yes	1	None	No	50	93.3	66.7	0	0	33.3	0	33.3	0	66.7	3	Mild	1	NSAIDs	I	1	0	adequate	1	2	3	2	2	3	3	1	3	2.222	2.22222	2	Mild	1	1	1	1	2	2	1	1	1
81	male	Gastric	Other	Distant metastasis	2012-06-26	None	1	None	No	50	20	66.7	66.7	0	33.3	33.3	33.3	100	0	3	Mild	1	Strong opioids	III	3	2	adequate	7	7	7	7	7	9	10	7	10	7.889	7.88889	8	Severe	3	4	2	2	2	2	2	4	1
61	male	Colon	Other	Distant metastasis	2012-06-26	None	2	Chemotherapy	No	33.3	26.7	66.7	100	0	50	0	66.7	33.3	33.3	5	Moderate	2	NSAIDs	I	1	-1	inadequate	7	8	8	7	7	8	9	8	7	7.667	7.66667	8	Severe	4	3	1	1	3	3	4	2	1
63	male	Gastric	Other	Distant metastasis	2012-07-10	None	1	Chemotherapy	Yes	16.7	93.3	83.3	33.3	0	66.7	33.3	33.3	66.7	0	9	Severe	3	NSAIDs	I	1	-2	inadequate	2	2	3	2	2	2	2	2	2	2.111	2.11111	2	Mild	1	1	1	2	3	2	2	3	1
69	male	Lung	Lung	Distant metastasis	2012-07-26	Yes	2	Chemotherapy	Yes	66.7	93.3	100	33.3	0	33.3	0	0	0	0	6	Moderate	2	NSAIDs	I	1	-1	inadequate	5	5	5	5	4	4	4	4	4	4.444	4.44444	4	Moderate	1	1	1	1	3	1	2	1	1
76	male	Lung	Lung	Distant metastasis	2012-07-04	None	1	None	Yes	33.3	73.3	100	33.3	0	0	66.7	0	0	33.3	0	No Pain	0	Weak opioids	II	2	2	adequate	3	3	7	5	5	3	3	0	3	3.556	3.55556	4	Moderate	2	1	1	3	1	1	2	1	1
59	male	Lung	Lung	Distant metastasis	2012-07-10	Yes	0	Radiotherapy	No	50	73.3	100	33.3	0	33.3	33.3	33.3	33.3	0	6	Moderate	2	NSAIDs	I	1	-1	inadequate	0	0	0	0	0	0	0	0	0	0	0	0	none	2	1	1	2	2	2	3	2	1
62	female	Renal	Other	Distant metastasis	2012-08-13	Yes	2	Chemotherapy	Yes	50	26.7	66.7	44.4	16.7	83.3	0	0	33.3	0	8	Severe	3	NSAIDs	I	1	-2	inadequate	2	2	2	2	3	7	7	5	4	3.778	3.77778	4	Moderate	4	3	1	1	3	1	3	2	2
62	male	Bile duct	Other	Distant metastasis	2012-08-13	None	3	Chemotherapy	No	16.7	0	50	88.9	0	83.3	100	33.3	100	33.3	9	Severe	3	Strong opioids	III	3	0	adequate	2	3	3	4	4	2	10	8	10	5.111	5.11111	5	Moderate	4	4	4	4	4	2	4	4	1
63	female	Uterus	Other	Distant metastasis	2012-08-14	None	1	None	No	33.3	73.3	66.7	33.3	0	33.3	0	0	0	33.3	1	Mild	1	Weak opioids	II	2	1	adequate	1	1	1	1	1	2	2	1	1	1.222	1.22222	1	Mild	2	1	1	1	2	1	2	1	1
54	female	H&N	H&N	Local recurrence	2012-08-21	None	1	None	No	50	73.3	66.7	33.3	0	33.3	0	0	33.3	33.3	5	Moderate	2	No medication	0	0	-2	inadequate	5	5	5	5	5	0	5	5	5	4.444	4.44444	4	Moderate	1	2	1	1	2	1	2	2	1
45	female	Uterus	Other	Distant metastasis	2012-05-17	Unknown	1	Chemotherapy, radiotherapy	Yes	33.3	73.3	41.7	33.3	50	100	0	0	66.7	33.3	7	Severe	2	Strong opioids	III	3	1	adequate	3	4	3	4	5	4	6	3	4	4	4	4	Moderate	2	1	1	1	4	1	2	3	3
50	female	H&N	H&N	Distant metastasis	2012-05-25	None	1	None	No	50	26.7	66.7	100	0	100	100	66.7	100	100	6	Moderate	2	Strong opioids	III	3	1	adequate	7	7	7	7	1	8	7	6	6	6.222	6.22222	6	Moderate	4	3	1	4	4	3	4	4	1
54	male	Lung	Lung	Distant metastasis	2012-05-28	Yes	2	Chemotherapy, radiotherapy	No	33.3	13.3	50	55.6	50	66.7	33.3	33.3	33.3	66.7	6	Moderate	2	Strong opioids	III	3	1	adequate	6	6	7	6	5	6	6	5	6	5.889	5.88889	6	Moderate	4	3	3	2	3	2	2	2	3
67	male	Lung	Lung	Distant metastasis	2012-06-01	Yes	1	None	No	33.3	93.3	66.7	44.4	0	100	33.3		66.7		8	Severe	3	Strong opioids	III	3	0	adequate	8	8	9	9	6		9	0	10	7.375				1	1	1	2	4		3	3	1
55	female	Breast	Other	Distant metastasis	2012-05-30	Yes	0	None	No	66.7	93.3	100	22.2	0	16.7	0	0	0	0	0	No Pain	0	No medication	0	0	0	adequate	1	1	1	1	1	1	1	0	0	0.778	0.777778	1	Mild	1	1	1	1	1	1	1	1	1
65	female	H&N	H&N	Local recurrence	2012-06-06	None	1	None	No	50	73.3	41.7	44.4	16.7	33.3	0	33.3	66.7	33.3	1	Mild	1	No medication	0	0	-1	inadequate	3	3	3	2	6	3	3	9	9	4.556	4.55556	5	Moderate	2	1	1	1	2	2	3	3	2
63	male	Lung	Lung	Distant metastasis	2012-06-07	Yes	0	Chemotherapy, radiotherapy	No	66.7	73.3	100	44.4	16.7	33.3	33.3	33.3	66.7	66.7	2	Mild	1	No medication	0	0	-1	inadequate	2	2	2	1	0	2	1	0	1	1.222	1.22222	1	Mild	2	1	1	2	2	2	3	3	2
54	female	Breast	Other	Distant metastasis	2012-06-12	Yes	2	Chemotherapy	Yes	33.3	33.3	41.7	66.7	16.7	83.3	66.7	100	33.3	33.3	8	Severe	3	Weak opioids	II	2	-1	inadequate	4	4	7	7	8	8	10	5	6	6.556	6.55556	7	Severe	3	2	2	3	4	4	4	2	2
73	female	Thyroid breast	Other	Local recurrence	2012-06-14	None	1	Radiotherapy	No	16.7	73.3	41.7	66.7	0	50	0	66.7	0	0	5	Moderate	2	No medication	0	0	-2	inadequate	4	2	2	1	3	4		1	2	2.375				2	1	1	1	3	3	3	1	1
45	male	Lung	Lung	Local recurrence	2012-06-16	None	1	Chemotherapy	Yes	0	26.7	16.7	100	100	100	33.3	66.7	66.7	66.7	10	Severe	3	Strong opioids	III	3	0	adequate	5	5	7	6	6	4	10	10	10	7	7	7	Severe	2	4	2	2	4	3	4	3	4
53	female	H&N	H&N	Distant metastasis	2012-05-23	None	0	Chemotherapy, radiotherapy	Yes	50	33.3	66.7	66.7	0	50	0	0	66.7	0	4	Moderate	2	NSAIDs	I	1	-1	inadequate	6	6	7	5	5	1	6	3	8	5.222	5.22222	5	Moderate	2	4	1	1	3	1	4	3	1
73	female	Lung	Lung	Local recurrence	2012-10-17	None	1	Chemotherapy	Yes	66.7	73.3	66.7	33.3	0	0	33.3	0	0	0	0	No Pain	0	Weak opioids	II	2	2	adequate	0	0	0	0	0	0	2	2	2	0.667	0.666667	1	Mild	1	2	1	2	1	1	2	1	1
62	female	Lung	Lung	none	2012-10-30	None	1	Chemotherapy, radiotherapy	Yes	66.7	93.3	100	0	0	66.7	0	66.7	0	100	9	Severe	3	Strong opioids	III	3	0	adequate	2	2	2	2	2	1	1	0	0	1.333	1.33333	1	Mild	1	1	1	1	3	3	1	1	1
41	female	Ovary	Other	none	2012-09-12	None	3	Chemotherapy	Yes	33.3	26.7	83.3	66.7	100	16.7	0	100	0	100	8	Severe	3	Adjuvant analgesics	0	0	-3	inadequate	6	7	8	10	10	10	10	10	10	9	9	9	Severe	3	3	2	1	2	4	4	1	4
61	female	Uterus	Other	Distant metastasis	2012-09-10	None	0	Chemotherapy	Yes	50	60	41.7	33.3	0	66.7	33.3	66.7	66.7	33.3	8	Severe	3	Weak opioids	II	2	-1	inadequate	8	8	8	8	8	8	5	5	5	7	7	7	Severe	1	3	1	2	3	3	3	3	1
48	female	Colon	Other	Distant metastasis	2012-08-17	None	1	Chemotherapy	Yes	66.7	93.3	66.7	33.3	16.7	33.3	33.3	33.3	33.3	0	1	Mild	1	Strong opioids	III	3	2	adequate	1	1	2	1	5	1	1	2	5	2.111	2.11111	2	Mild	1	1	1	2	2	2	2	2	2
44	female	Other	Other	Distant metastasis	2012-08-31	None	1	None	No	33.3	73.3	50	44.4	0	66.7	0	66.7	0	33.3	6	Moderate	2	NSAIDs	I	1	-1	inadequate	5	5	5	6	6	6	6	6	6	5.667	5.66667	6	Moderate	2	1	1	1	4	3	3	1	1
50	female	Gastric	Other	Distant metastasis	2012-09-13	None	1	None	No	16.7	46.7	50	88.9	50		0	33.3	66.7	100	7	Severe	2	Strong opioids	III	3	1	adequate	8	5	7	8	8	7	8	9	9	7.667	7.66667	8	Severe	2	3	1	1		2	4	3	3
69	male	Pancreas	Pancreas	none	2012-09-20	None	0	Chemotherapy	Yes	33.3	60	66.7	44.4	16.7	83.3	0	66.7	66.7	33.3	7	Severe	2	Strong opioids	III	3	1	adequate	3	3	3	3	5	5	5	5	8	4.444	4.44444	4	Moderate	2	2	1	1	3	3	3	3	2
35	male	Pancreas	Pancreas	Distant metastasis	2012-09-19	None	0	Chemotherapy	Yes	66.7	93.3	66.7	33.3	16.7	33.3	0	33.3	33.3	0	1	Mild	1	No medication	0	0	-1	inadequate	1	2	2	1	1	1	3	2	2	1.667	1.66667	2	Mild	1	1	1	1	2	2	2	2	2
74	male	Pancreas	Pancreas	none	2012-09-14	None	1	None	No	0	26.7	0	100	0	100	100	0	100	0	9	Severe	3	Weak opioids	II	2	-1	inadequate	8	8	7	4	5	5	5	5	5	5.778	5.77778	6	Moderate	3	4	1	4	4	1	4	4	1
40	male	H&N	H&N	Local recurrence	2012-10-09	None	1	None	Yes	66.7	73.3	0	0	0	66.7	0	66.7	0	0	7	Severe	2	Strong opioids	III	3	1	adequate	0	0	0	0	0	0	0	0	0	0	0	0	none	1	2	1	1	3	3	1	1	1
63	female	Pancreas	Pancreas	none	2012-10-04	None	2	None	No	16.7	33.3	83.3	100	16.7	66.7	33.3	100	66.7	33.3	7	Severe	2	Strong opioids	III	3	1	adequate	9	7	9	10	9	10	10	10	10	9.333	9.33333	9	Severe	2	1	4	2	4	4	4	3	2
69	male	Liver	Other	none	2012-09-27	None	1	None	No	100	93.3	100	0	0	16.7	0	0	0	0	0	No Pain	0	Adjuvant analgesics	0	0	0	adequate	1	1	1	0	0	0	0	0	0	0.333	0.333333	0	none	1	1	1	1	2	1	1	1	1
46	female	Gastric	Other	Distant metastasis	2012-09-28	Yes	1	None	No	33.3	33.3	16.7	88.9	50	100	33.3	100	66.7	100	8	Severe	3	No medication	0	0	-3	inadequate	7	8	9	8	9	8	10	3	9	7.889	7.88889	8	Severe	3	3	1	2	4	4	4	3	3
61	male	H&N	H&N	Local recurrence	2012-10-05	None	1	Surgery	No	16.7	73.3	66.7	44.4	50	83.3	33.3	66.7	100	66.7	7	Severe	2	Weak opioids	II	2	0	adequate	7	6	8	6	6	6	6	6	6	6.333	6.33333	6	Moderate	1	1	2	2	4	3	3	4	3
50	male	Pancreas	Pancreas	Distant metastasis	2012-10-11	None	1	None	No	50	93.3	100	0	0	33.3	0	33.3	0	0	2	Mild	1	NSAIDs	I	1	0	adequate	0	0	1	0	0	0	0	0	0	0.111	0.111111	0	none	1	1	1	1	2	2	1	1	1
72	female	Ovary	Other	none	2012-10-05	None	1	Chemotherapy	No	16.7	33.3	66.7	88.9	50	50	33.3	33.3	100	33.3	2	Mild	1	No medication	0	0	-1	inadequate	2	2	2	2	2	2	2	1	2	1.889	1.88889	2	Mild	3	3	1	2	2	2	4	4	3
40	male	Lung	Lung	Distant metastasis	2012-10-10	None	0	Chemotherapy, radiotherapy	Yes	100	93.3	100	44.4	0	33.3	0	0	0	33.3	2	Mild	1	Strong opioids	III	3	2	adequate	0	0	0	0	0	0	0	0	2	0.222	0.222222	0	none	1	1	1	1	2	1	4	1	1
56	male	H&N	H&N	none	2012-10-12	None	0	Radiotherapy	No	0	20	41.7	66.7	16.7	100	100	33.3	100	33.3	8	Severe	3	NSAIDs	I	1	-2	inadequate	5	5	5	1	5	9	10	10	10	6.667	6.66667	7	Severe	4	3	2	4	4	2	4	4	2
49	male	H&N	H&N	none	2012-10-22	None	0	Chemotherapy, radiotherapy	No	16.7	93.3	66.7	55.6	16.7	83.3	33.3	33.3	0	66.7	8	Severe	3	Strong opioids	III	3	0	adequate	8	6	8	8	7	5	3	2	8	6.111	6.11111	6	Moderate	1	1	1	2	3	2	2	1	2
69	male	Lung	Lung	Distant metastasis	2012-10-25	None	3	None	No	16.7	6.7	16.7	66.7	16.7	83.3	100	100	33.3	0	8	Severe	3	Strong opioids	III	3	0	adequate	6	5	6	8	8	9	9	6	9	7.333	7.33333	7	Severe	4	4	3	4	3	4	3	2	2
45	female	Lung	Lung	none	2012-11-16	None	1	None	No	33.3	60	66.7	44.4	0	83.3	0	100	0	33.3	6	Moderate	2	Strong opioids	III	3	1	adequate	2	3	7	4	3	4	4	3	4	3.778	3.77778	4	Moderate	2	2	1	1	4	4	3	1	1
68	female	Lung	Lung	Distant metastasis	2012-11-19	Yes	1	None	No	66.7	60	100	66.7	0	83.3	33.3	100	100	100	10	Severe	3	Strong opioids	III	3	0	adequate	0	0	0	3	0	5	7	0	10	2.778	2.77778	3	Mild	2	2	1	2	4	4	4	4	1
73	male	Esophagus	Other	Distant metastasis	2012-10-31	None	1	None	No		33.3	16.7	88.9	0	83.3	33.3	66.7	33.3	33.3	7	Severe	2	NSAIDs	I	1	-1	inadequate	5	5	5	1	3	5	0	0	8	3.556	3.55556	4	Moderate	3	3	1	2	4	3	4	2	1
47	male	Thyroid	Other	Distant metastasis	2012-11-23	Yes	3	Surgery, radiotherapy	No	33.3	26.7	66.7	33.3	0	50	0	33.3	66.7	66.7	3	Mild	1	Strong opioids	III	3	2	adequate	1	2	5	9	7	9	10	6	6	6.111	6.11111	6	Moderate	3	3	2	1	2	2	2	3	1
73	male	Liver	Other	Distant metastasis	2012-11-02	Yes	1	Chemotherapy	Yes	33.3	33.3	100	88.9	16.7	83.3	0	66.7	66.7	66.7	9	Severe	3	No medication	0	0	-3	inadequate	4	5	6	2		3	4			4				2	3	2	1	3	3	4	3	2
64	female	Gastric	Other	Distant metastasis	2012-11-14	None	0	Chemotherapy	Yes	83.3	73.3	66.7	66.7	16.7	33.3	66.7	66.7	66.7	66.7	1	Mild	1	No medication	0	0	-1	inadequate	2	2	2	2	0	0	0			1.143				1	2	1	3	2	3	3	3	2
64	female	Pancreas	Pancreas	Distant metastasis	2012-11-20	Yes	2	None	Yes	33.3	73.3	16.7	55.6	0	66.7	0	33.3	66.7	100	2	Mild	1	Strong opioids	III	3	2	adequate	0	0	0	0	0	0	0	0	0	0	0	0	none	2	1	1	1	3	2	2	3	1
71	female	Gastric	Other	Distant metastasis	2012-11-16	None	1	Chemotherapy	Yes	33.3	60	41.7	100	16.7	0	0	66.7	66.7	33.3	0	No Pain	0	No medication	0	0	0	adequate	5	5	6	4	3	1	7	5	3	4.333	4.33333	4	Moderate	2	2	1	1	1	3	4	3	2
66	male	Lymphoma	Other	Distant metastasis	2012-11-26	Yes	0	Chemotherapy	Yes	33.3	60	66.7	33.3	0	50	0	66.7	66.7	33.3	8	Severe	3	Weak opioids	II	2	-1	inadequate	5	5	7	5	4	5	4	5	5	5	5	5	Moderate	2	2	1	1	3	3	2	3	1
57	male	Lung	Lung	none	2012-11-30	None	2	None	No	83.3	60	100	44.4	0	33.3	66.7	0	0	66.7	7	Severe	2	Strong opioids	III	3	1	adequate	3	1	3	1	2	1	10	2	4	3	3	3	Mild	2	2	1	3	2	1	3	1	1
49	female	Esophagus	Other	Distant metastasis	2012-11-30	None	3	Chemotherapy	Yes	0	60	100	22.2	50	66.7	66.7	66.7	33.3	0	5	Moderate	2	Strong opioids	III	3	1	adequate	7	7	8	8		9	10	10	10	8.625				2	2	1	3	3	3	2	2	3
59	female	Esophagus	Other	Distant metastasis	2012-12-11	None	1	None	No	0	46.7	0	88.9	100	100	33.3	100	100	0	8	Severe	3	Weak opioids	II	2	-1	inadequate	5	5	7	6	8	7	9	8	10	7.222	7.22222	7	Severe	3	2	1	2	4	4	4	4	4
63	male	Esophagus	Other	Distant metastasis	2012-12-12	Yes	1	Chemotherapy	Yes	16.7	73.3	50	66.7	16.7	33.3	33.3	33.3	66.7	0	7	Severe	2	No medication	0	0	-2	inadequate	7	2	9	4	7	7	6	7	8	6.333	6.33333	6	Moderate	1	2	1	2	2	2	3	3	2
49	male	Bladder	Other	Distant metastasis	2012-12-03	None	1	Chemotherapy	Yes	33.3	26.7	41.7	44.4	16.7	83.3	0	100	66.7	33.3	6	Moderate	2	Weak opioids	II	2	0	adequate	4	5	6	4	5	7		6	7	5.5				3	3	2	1	3	4	3	3	2
63	male	Colon	Other	Distant metastasis	2012-11-30	None	1	Chemotherapy	Yes	66.7	73.3	66.7	44.4	0	0	33.3	33.3	33.3	0	0	No Pain	0	No medication	0	0	0	adequate	2	2	2	6	3	1	3	0	4	2.556	2.55556	3	Mild	1	2	1	2	1	2	3	2	1
79	male	Biliary	Other	Distant metastasis	2012-12-10	None	3	None	No	66.7	93.3	83.3	33.3	16.7	33.3	33.3	66.7		66.7	3	Mild	1	NSAIDs	I	1	0	adequate	2	2	2	2	2	1	2	2	2	1.889	1.88889	2	Mild	1	1	1	2	2	3	2		2
60	male	Pancreas	Pancreas	Distant metastasis	2012-12-21	None	1	None	No	16.7	26.7	41.7	100	0	66.7	0	33.3	100	66.7	5	Moderate	2	NSAIDs	I	1	-1	inadequate	5	5	6	5	5	5	5	6	6	5.333	5.33333	5	Moderate	4	3	1	1	3	2	4	4	1
47	male	Multiple Myeloma	Other	Distant metastasis	2012-12-21	Yes	3	Chemotherapy	No	0	0	50	100	0	33.3	66.7	33.3	33.3	33.3	8	Severe	3	No medication	0	0	-3	inadequate	7	8	8	8	8	10	10	5	8	8	8	8	Severe	4	4	4	3	2	2	4	2	1
64	female	Pancreas	Pancreas	Distant metastasis	2012-12-27	None	1	None	No	16.7	73.3	0	100	16.7	66.7	33.3	66.7	33.3	33.3	7	Severe	2	No medication	0	0	-2	inadequate	7	7	7	6	7	6	7	5	6	6.444	6.44444	6	Moderate	2	1	1	2	3	3	4	2	2
79	male	Pancreas	Pancreas	Distant metastasis	2012-12-27	None	1	None	No	33.3	46.7	66.7	88.9	16.7	100	0	100	100	66.7	8	Severe	3	Weak opioids	II	2	-1	inadequate	2	3	3	2	7	3	10	2	10	4.667	4.66667	5	Moderate	2	3	1	1	4	4	4	4	2
61	male	Other	Other	Distant metastasis	2012-12-27	None	1	Chemotherapy, radiotherapy	Yes	50	93.3	66.7	44.4	0	50	66.7	33.3	0	0	2	Mild	1	Strong opioids	III	3	2	adequate	4	4	4	5	5	1	4	1	5	3.667	3.66667	4	Moderate	1	1	1	3	2	2	3	1	1
54	female	Pancreas	Pancreas	Distant metastasis	2012-12-26	None	1	Surgery	No	0	20	83.3	88.9	50	100	0	100	66.7	0	8	Severe	3	NSAIDs	I	1	-2	inadequate	9	8	10	8	10	8	9	10	10	9.111	9.11111	9	Severe	4	3	2	1	4	4	4	3	3
88	female	Bile duct	Other	Distant metastasis	2013-01-08	None	0	Chemotherapy	Yes	66.7	93.3	83.3	0	0	16.7	0	0	66.7	66.7	1	Mild	1	NSAIDs	I	1	0	adequate	0	0	0	0	0	0	0	0	0	0	0	0	none	1	1	1	1	2	1	1	3	1
54	male	H&N	H&N	none	2013-01-09	None	0	None	No		93.3	100	33.3	0	0	0	33.3	0	0	3	Mild	1	NSAIDs	I	1	0	adequate	1	2	2	0	1	0	0	0	0	0.667	0.666667	1	Mild	1	1	1	1	1	2	2	1	1
73	male	Pancreas	Pancreas	Distant metastasis	2013-01-17	Yes	1	None	No	50	73.3	66.7	66.7	0	66.7	0	33.3	66.7	0	6	Moderate	2	Weak opioids	II	2	0	adequate	3	3	3	5	5	2	7	9	9	5.111	5.11111	5	Moderate	1	2	1	1	3	2	4	3	1
58	male	Lung	Lung	Distant metastasis	2013-01-09	None	0	Chemotherapy	Yes	16.7	46.7	66.7	0	0	50	0	33.3	0	33.3	2	Mild	1	Strong opioids	III	3	2	adequate	0	1	1	3	5	0	5	3	3	2.333	2.33333	2	Mild	2	2	2	1	3	2	1	1	1
78	female	Pancreas	Pancreas	Distant metastasis	2013-01-15	None	0	None	No	50	46.7	83.3	66.7	0	66.7	0	66.7	66.7	66.7	7	Severe	2	Strong opioids	III	3	1	adequate	5	5	6	6	6	5	8	6	7	6	6	6	Moderate	2	3	1	1	3	3	3	3	1
66	male	Lung	Lung	Distant metastasis	2013-01-29	None	0	Chemotherapy	Yes	50	93.3	83.3	0	0	33.3	33.3	33.3	0	33.3	10	Severe	3	NSAIDs	I	1	-2	inadequate	0	0	0	0	0	0	0	0	0	0	0	0	none	1	1	1	2	3	2	1	1	1
66	male	Pancreas	Pancreas	Distant metastasis	2013-02-20	None	1	None	No	50	93.3	100	22.2	16.7	66.7	0	0	66.7	33.3	5	Moderate	2	.	.				4	4	4	3	3	2	2	1	3	2.889	2.88889	3	Mild	1	1	1	1	4	1	2	3	2
65	male	Gastric	Other	Distant metastasis	2013-02-06	Yes	1	Radiotherapy	No	16.7	33.3	83.3	33.3	0	0	100	33.3	100	33.3	4	Moderate	2	No medication	0	0	-2	inadequate	2	2	3	1	0	1	1	1	3	1.556	1.55556	2	Mild	3	3	1	4	1	2	2	4	1
74	male	Liver	Other	Distant metastasis	2013-03-01	Unknown	3	None	Yes	66.7	60	50	44.4	50	50	33.3	33.3	66.7	33.3	7	Severe	2	No medication	0	0	-2	inadequate	8	8	8	8	8	8	8	7	7	7.778	7.77778	8	Severe	2	2	1	2	2	2	3	3	3
64	male	Lung	Lung	Distant metastasis	2013-01-25	Yes	2	Chemotherapy	No		33.3	41.7	66.7	16.7	50	66.7	66.7	66.7	66.7	6	Moderate	2	Strong opioids	III	3	1	adequate	6	6	7	7	7	7	8	7	7	6.889	6.88889	7	Severe	2	3	2	3	2	3	3	3	2
75	male	Lung	Lung	Distant metastasis	2013-01-23	None	1	Chemotherapy	Yes	50	26.7	50	66.7	16.7	66.7	66.7	66.7	100	33.3	1	Mild	1	No medication	0	0	-1	inadequate	3	3	3	5	4	8	9	6	7	5.333	5.33333	5	Moderate	3	3	2	3	2	3	3	4	2
68	male	Skin	Other	Distant metastasis	2013-02-06	None	2	None	No	83.3	93.3	83.3	33.3	0	33.3	0	0	0	0	1	Mild	1	NSAIDs	I	1	0	adequate	1	1	1	1	1	2	1	1	1	1.111	1.11111	1	Mild	1	1	1	1	2	1	2	1	1
49	male	Colon	Other	Distant metastasis	2013-02-13	Yes	1	Chemotherapy	No	66.7	60	100	44.4	0	100	66.7	0	100	0	8	Severe	3	Strong opioids	III	3	0	adequate	2	1	1	8	5	3	7	0	0	3	3	3	Mild	3	1	1	3	4	1	4	4	1
68	female	Lung	Lung	Distant metastasis	2013-02-14	Yes	3	Chemotherapy	Yes	0	0	66.7	44.4	16.7	0	100	33.3	100	0	0	No Pain	0	Strong opioids	III	3	3	adequate	1	0	0	1	1	1	1	1	1	0.778	0.777778	1	Mild	4	4	4	4	1	2	4	4	2
61	male	Intrahepatic bile duct	Other	Distant metastasis	2013-02-20	Yes	2	None	No	16.7	26.7	41.7	66.7	0	83.3	33.3	66.7	66.7	33.3	10	Severe	3	Weak opioids	II	2	-1	inadequate	7	9	9	9	9	10	10	10	10	9.222	9.22222	9	Severe	3	3	2	2	4	3	3	3	1
68	female	Pancreas	Pancreas	none	2013-02-28	None	0	Chemotherapy	Yes	66.7	93.3	50	33.3	0	16.7	33.3	33.3	33.3	0	1	Mild	1	No medication	0	0	-1	inadequate	2	1	2	1	1	1	0	0	1	1	1	1	Mild	1	1	1	2	2	2	3	2	1
57	male	Prostate	Other	Distant metastasis	2013-03-07	Yes	1	None	No	33.3	60	66.7	33.3	0	100	0	33.3	0	33.3	6	Moderate	2	Weak opioids	II	2	0	adequate	1	1	2	1	2	3	2	2	2	1.778	1.77778	2	Mild	2	2	1	1	4	2	2	1	1
82	female	Lung	Lung	Distant metastasis	2013-03-07	Yes	1	Chemotherapy	Yes	33.3		83.3	0	0	50	0	33.3	0	100	5	Moderate	2	Strong opioids	III	3	1	adequate	0	0	0	0	0	0		0	0	0					1	1	1	3	2	1	1	1
57	male	Leukemia	Other	Local recurrence	2013-03-08	None	2	Chemotherapy	Yes	16.7	33.3	66.7	66.7	0	50	33.3	33.3	33.3	0	6	Moderate	2	Weak opioids	II	2	0	adequate	3	6	6	3	4	5	0	0	0	3	3	3	Mild	2	3	2	2	2	2	3	2	1
71	male	Multiple Myeloma	Other	none	2013-03-22	None	1	None	No	83.3	46.7	16.7	88.9	0	100	33.3	100	66.7	100	9	Severe	3	Adjuvant analgesics	0	0	-3	inadequate	9	8	7	5	9	8	7	2	8	7	7	7	Severe	2	3	1	2	4	4	4	3	1
42	female	Ovary	Other	Distant metastasis	2013-03-21	None	1	Chemotherapy	Yes	66.7	73.3	100	0	0	50	0	33.3	0	33.3	8	Severe	3	NSAIDs	I	1	-2	inadequate	1	0	0	0	0	0	5	0	0	0.667	0.666667	1	Mild	2	1	1	1	3	2	1	1	1
60	male	Gastric	Other	Distant metastasis	2012-11-27	None	1	None	No	50	33.3	50	44.4	0	0	0	33.3		0	0	No Pain	0	Strong opioids	III	3	3	adequate	3	3	1	2	4	3	3	1	3	2.556	2.55556	3	Mild	2	3	2	1	1	2	3		1
68	female	Lung	Lung	Distant metastasis	2013-01-18	Yes	2	Radiotherapy	No	66.7	33.3	41.7	33.3	50	83.3	33.3	33.3	100	100	4	Moderate	2	Strong opioids	III	3	1	adequate	3	4	4	3	0	3	3	0	0	2.222	2.22222	2	Mild	2	3	2	2	3	2	3	4	3
83	male	Thyroid	Other	Distant metastasis	2013-04-02	Yes	1	None	No	50	33.3	50	44.4	0	66.7	0	33.3	33.3	0	8	Severe	3	No medication	0	0	-3	inadequate	3	3	5	4	5	9	7	2	5	4.778	4.77778	5	Moderate	3	3	1	1	3	2	3	2	1
65	male	Bladder	Other	Distant metastasis	2013-04-18	Yes	1	Chemotherapy, radiotherapy	No	33.3	46.7	41.7	44.4	16.7	83.3	33.3	66.7	66.7	0	4	Moderate	2	NSAIDs	I	1	-1	inadequate	4	4	4	5	4	2	4	1	5	3.667	3.66667	4	Moderate	2	3	1	2	4	3	3	3	2
51	female	Lung	Lung	Distant metastasis	2013-04-01	None	2	Chemotherapy	Yes	66.7	93.3	66.7	66.7	50	33.3	0	0	66.7	33.3	3	Mild	1	Strong opioids	III	3	2	adequate	3	3	3	2	3	1	1	2	2	2.222	2.22222	2	Mild	1	1	1	1	2	1	3	3	3
77	male	Lung	Lung	none	2013-04-02	None	2	Surgery	No	50	20	83.3	0	0	0	0	0	33.3	33.3	4	Moderate	2	No medication	0	0	-2	inadequate	3	3	3	3	3	5	5	2	5	3.556	3.55556	4	Moderate	4	3	2	1	1	1	1	2	1
58	female	Lung	Lung	Distant metastasis	2013-04-02	None	0	Chemotherapy	Yes	66.7	73.3	66.7	22.2	0	0	0	0	0	0	0	No Pain	0	No medication	0	0	0	adequate	0	0	0	1	0	0	1	0	0	0.222	0.222222	0	none	1	2	1	1	1	1	2	1	1
65	female	Lung	Lung	Distant metastasis	2013-04-04	Yes	1	Chemotherapy	Yes	50	60	83.3	44.4	0	50	0	33.3	33.3	0	6	Moderate	2	NSAIDs	I	1	-1	inadequate	7	7	8	2	8	10	2	1	8	5.889	5.88889	6	Moderate	3	1	1	1	3	2	4	2	1
84	female	Lung	Lung	Distant metastasis	2013-04-04	Yes	2	None	No	0	73.3	41.7	66.7	16.7	66.7	33.3	66.7	66.7	33.3	10	Severe	3	NSAIDs	I	1	-2	inadequate	5	5	5	8	10	8	10	10	10	7.889	7.88889	8	Severe	2	1	1	2	3	3	3	3	2
55	male	Lung	Lung	Distant metastasis	2013-04-04	None	2	None	No	66.7	60	83.3	33.3	0	33.3	0	0	0	0	10	Severe	3	Strong opioids	III	3	0	adequate	7	7	7	8	8	9	10	7	6	7.667	7.66667	8	Severe	2	2	1	1	2	1	3	1	1
56	male	Lung	Lung	Distant metastasis	2013-04-08	None	1	Chemotherapy, radiotherapy	Yes	83.3	93.3	100	33.3	0	0	0	0	33.3	0	0	No Pain	0	No medication	0	0	0	adequate	2	1	1	0	0	0	0	0	0	0.444	0.444444	0	none	1	1	1	1	1	1	2	2	1
63	male	Lung	Lung	Distant metastasis	2013-04-08	Yes	1	None	No	33.3	60	66.7	33.3	16.7	33.3	33.3	33.3	33.3	33.3	3	Mild	1	Weak opioids	II	2	1	adequate	4	4	5	4	4	4	4	4	5	4.222	4.22222	4	Moderate	2	2	1	2	2	2	2	2	2
70	male	Lung	Lung	Distant metastasis	2013-04-09	Yes	1	Chemotherapy	Yes	50	73.3	100	44.4	0	0	33.3	0	0	33.3	0	No Pain	0	NSAIDs	I	1	1	adequate	4	4	6	7	0	2	4	0	4	3.444	3.44444	3	Mild	2	1	1	2	1	1	3	1	1
68	male	Lung	Lung	none	2013-04-09	None	1	Chemotherapy	Yes	33.3	60	41.7	66.7	50	0	100	100	100	33.3	0	No Pain	0	NSAIDs	I	1	1	adequate	2	2	2	3	5	8	10	9	9	5.556	5.55556	6	Moderate	3	1	1	4	1	4	4	4	3
48	female	Lung	Lung	none	2013-04-10	None	1	Chemotherapy	Yes	50	73.3	100	33.3	16.7	33.3	33.3	33.3	33.3	0	2	Mild	1	Strong opioids	III	3	2	adequate	3	1	0	1	1	1	1	1	1	1.111	1.11111	1	Mild	1	2	1	2	2	2	2	2	2
71	male	Lung	Lung	Distant metastasis	2013-04-11	Yes	1	Chemotherapy	Yes	33.3	73.3	100	0	0	0	0	33.3	0	0	3	Mild	1	Strong opioids	III	3	2	adequate	4	4	5	0	3	5	0	0	2	2.556	2.55556	3	Mild	1	2	1	1	1	2	1	1	1
66	male	Lung	Lung	Local recurrence	2013-04-11	None	1	None	No	33.3	93.3	100	66.7	0	0	66.7	66.7	66.7	33.3	0	No Pain	0	Strong opioids	III	3	3	adequate	0	3	3	2	3	2	0	1	2	1.778	1.77778	2	Mild	1	1	1	3	1	3	3	3	1
59	male	Lung	Lung	Distant metastasis	2013-04-12	Yes	2	None	No	50	33.3	100	22.2	0	66.7	0	66.7	0	0	7	Severe	2	NSAIDs	I	1	-1	inadequate	0	0	0	0	0	7	7	5	5	2.667	2.66667	3	Mild	3	3	1	1	3	3	2	1	1
59	male	Lung	Lung	Distant metastasis	2013-04-12	Yes	2	Chemotherapy	Yes	66.7	93.3	66.7	33.3	0	33.3	0	0	0	66.7	6	Moderate	2	Strong opioids	III	3	1	adequate	4	4	4	2	6	3	3	6	6	4.222	4.22222	4	Moderate	1	1	1	1	2	1	2	1	1
71	male	Lung	Lung	Distant metastasis	2013-04-15	Yes	1	Chemotherapy	Yes	66.7	93.3	100	33.3	0	50	33.3	0	33.3	0	5	Moderate	2	Strong opioids	III	3	1	adequate	5	3	7	5	0	1	5	0	3	3.222	3.22222	3	Mild	1	1	1	2	3	1	2	2	1
70	male	Lung	Lung	Local recurrence	2013-04-16	None	2	None	No	50	46.7	100	33.3	0	16.7	33.3	33.3	0	33.3	2	Mild	1	Strong opioids	III	3	2	adequate	2	2	2	2	2	5	5	5	5	3.333	3.33333	3	Mild	2	3	1	2	2	2	2	1	1
72	male	Lung	Lung	none	2013-04-15	None	1	Chemotherapy	Yes	66.7	73.3	66.7	55.6	0	33.3	33.3	66.7	66.7	33.3	5	Moderate	2	No medication	0	0	-2	inadequate	3	5	8	8	3	5	5	5	5	5.222	5.22222	5	Moderate	1	2	1	2	2	3	2	3	1
82	male	Lung	Lung	Distant metastasis	2013-04-17	None	0	Chemotherapy	Yes	66.7	93.3	100	0	0	0	0	0	0	0	0	No Pain	0	No medication	0	0	0	adequate	0	0	0	0	3	0	0	0	0	0.333	0.333333	0	none	1	1	1	1	1	1	1	1	1
70	male	Lung	Lung	Distant metastasis	2013-04-17	None	2	Chemotherapy	Yes	0	0	100	88.9	0	66.7	100	33.3	66.7	100	3	Mild	1	Strong opioids	III	3	2	adequate	1	1	1	10	10	10	10	10	10	7	7	7	Severe	4	4	4	4	3	2	4	3	1
61	male	Lung	Lung	Distant metastasis	2013-04-22	Yes	3	Chemotherapy	No	50	26.7	66.7	44.4	0	33.3	100	33.3	33.3	33.3	4	Moderate	2	Strong opioids	III	3	1	adequate	5	4	5	5	1	6	9	1	4	4.444	4.44444	4	Moderate	3	3	2	4	2	2	3	2	1
72	male	Lung	Lung	Distant metastasis	2013-04-24	Yes	2	Chemotherapy	No	50	73.3	83.3	33.3	0	100	33.3	66.7	0	66.7	8	Severe	3	NSAIDs	I	1	-2	inadequate	4	5	7	0	0	7	5	5	5	4.222	4.22222	4	Moderate	2	1	1	2	4	3	1	1	1
50	female	Lung	Lung	Distant metastasis	2013-04-30	Yes	3	None	No	16.7	46.7	41.7	66.7	16.7	50	66.7	33.3	66.7	33.3	9	Severe	3	Strong opioids	III	3	0	adequate	7	5	7	3	2	2	2	2	2	3.556	3.55556	4	Moderate	2	2	2	3	2	2	2	3	2
43	female	Lung	Lung	Distant metastasis	2013-04-30	None	1	None	No	50	73.3	66.7	0	0	33.3	0	33.3	0	0	7	Severe	2	Strong opioids	III	3	1	adequate	2	3	5	5	6	5	5	4	5	4.444	4.44444	4	Moderate	2	1	1	1	2	2	1	1	1
86	female	Lung	Lung	Distant metastasis	2013-05-01	Yes	1	None	No	50	60	66.7	22.2	0	0	0	0	0	0	0	No Pain	0	No medication	0	0	0	adequate	1	1	1	0	0	0	0	0	0	0.333	0.333333	0	none	2	2	1	1	1	1	2	1	1
70	male	Lung	Lung	none	2013-05-01	None	1	None	No	66.7	93.3	100	0	0	16.7	0	0	0	0	0	No Pain	0	No medication	0	0	0	adequate	0	0	0	0	0	0	0	0	0	0	0	0	none	1	1	1	1	2	1	1	1	1
72	male	Lung	Lung	Distant metastasis	2013-05-02	None	2	None	No	50	46.7	66.7	33.3	0	16.7	66.7	66.7	0	0	3	Mild	1	Strong opioids	III	3	2	adequate	5	5	2	3	5	7	8	5	7	5.222	5.22222	5	Moderate	3	2	1	3	2	3	2	1	1
64	female	Lung	Lung	Distant metastasis	2013-05-07	None	1	Chemotherapy	Yes	100	73.3	83.3	22.2	0	50	0	33.3	33.3	33.3	7	Severe	2	Strong opioids	III	3	1	adequate	0	0	0	0	0	2	0	1	0	0.333	0.333333	0	none	2	1	1	1	3	2	2	2	1
57	male	Lung	Lung	Distant metastasis	2013-05-09	Yes	2	None	No	0	6.7	41.7	66.7	50	66.7	66.7	66.7	66.7	66.7	7	Severe	2	Strong opioids	III	3	1	adequate	8	8	9	9	9	10	9	9	10	9	9	9	Severe	4	3	4	3	3	3	3	3	3
84	male	Lung	Lung	Distant metastasis	2013-05-09	Yes	3	None	No	66.7	60	83.3	66.7	16.7	50	66.7	33.3	66.7	66.7	7	Severe	2	Strong opioids	III	3	1	adequate	6	5	5	4	4	4	6	5	5	4.88889	4.88889	5	Moderate	2	2	1	3	3	2	3	3	2
78	male	Lung	Lung	Distant metastasis	2013-05-17	Yes	2	None	No	0	46.7	41.7	100	0	100	33.3	100	0	100	10	Severe	3	NSAIDs	I	1	-2	inadequate	5	5	5	10	10	6	10	6	10		7.44444	7	Severe	2	3	1	2	4	4	4	1	1
61	female	Lung	Lung	Distant metastasis	2013-05-20	None	2	Chemotherapy	Yes	16.7	60	83.3	66.7	50	100	33.3	100	33.3	0	10	Severe	3	Strong opioids	III	3	0	adequate	5	5	5	1	1	1	1	1	1	2.333	2.33333	2	Mild	2	2	1	2	4	4	3	2	3
68	female	Lung	Lung	Distant metastasis	2013-05-21	Yes	1	Chemotherapy	Yes	50	73.3	66.7	55.6	0	66.7	0	33.3	33.3	33.3	6	Moderate	2	Strong opioids	III	3	1	adequate	6	6	7	6	3	2	5	0	1	4	4	4	Moderate	2	1	1	1	3	2	2	2	1
64	female	Lung	Lung	Distant metastasis	2013-05-28	Yes	2	Chemotherapy	Yes	66.7	60	100	66.7	16.7	16.7	33.3	0	100	33.3	1	Mild	1	No medication	0	0	-1	inadequate	4	5	5	5	4	3	3	3	3	3.889	3.88889	4	Moderate	2	2	1	2	2	1	3	4	2
84	male	Lung	Lung	Distant metastasis	2013-05-27	None	1	Chemotherapy	Yes	100	93.3	66.7	33.3	0	16.7	0	0	33.3	0	3	Mild	1	NSAIDs	I	1	0	adequate	3	3	3	0	2	0	0	0	0	1.222	1.22222	1	Mild	1	1	1	1	2	1	2	2	1
53	male	Lung	Lung	Distant metastasis	2013-05-28	None	1	None	No	33.3	46.7	66.7	44.4	0	33.3	33.3	0	0	0	3	Mild	1	No medication	0	0	-1	inadequate	3	3	4	3	3	8	9	3	6	4.667	4.66667	5	Moderate	3	1	2	2	1	1	3	1	1
64	male	Lung	Lung	Local recurrence	2013-05-28	None	2	Chemotherapy	Yes	33.3	93.3	66.7	33.3	0	33.3	33.3	33.3	33.3	0	3	Mild	1	Strong opioids	III	3	2	adequate	7	7	8	2	3	3	3	0	3	4	4	4	Moderate	1	1	1	2	2	2	2	2	1
74	male	Lung	Lung	Distant metastasis	2013-05-29	Yes	3	None	No	0	20	0	100	50	100	100	100	66.7	100	4	Moderate	2	NSAIDs	I	1	-1	inadequate	4	3	5	6	5	1	10	10	10	6	6	6	Moderate	3	3	3	4	4	4	4	3	3
74	female	Other	Other	Distant metastasis	2013-05-30	Yes	2	None	No	16.7	26.7	0	33.3	0	83.3		33.3	0	33.3	6	Moderate	2	Weak opioids	II	2	0	adequate	1	1	1	1	5	9	10	10	10	5.333	5.33333	5	Moderate	4	3	1		3	2	2	1	1
61	male	Other	Other	Distant metastasis	2013-06-05	Yes	1	None	No	33.3	73.3	16.7	55.6	0	83.3	0	66.7	33.3	0	3	Mild	1	Strong opioids	III	3	2	adequate	2	3	3	3	5	1	8	1	5	3.444	3.44444	3	Mild	1	2	1	1	3	3	2	2	1
74	male	Lung	Lung	Distant metastasis	2013-06-05	Yes	1	Chemotherapy	Yes	33.3	73.3	66.7	44.4	0	66.7	33.3	33.3	0	0	4	Moderate	2	NSAIDs	I	1	-1	inadequate	4	4	4	5	5	5	4	3	3	4.111	4.11111	4	Moderate	2	1	1	2	3	2	3	1	1
74	male	Lung	Lung	none	2013-06-06	None	3	None	No	16.7	33.3	41.7	44.4	16.7	50	66.7	33.3	66.7	33.3	5	Moderate	2	Strong opioids	III	3	1	adequate	3	5	5	3	5	5	5	3	3	4.111	4.11111	4	Moderate	3	2	2	3	2	2	3	3	2
67	female	Lung	Lung	Distant metastasis	2013-08-25	Yes	1	Chemotherapy	No	50	93.3	100	33.3	0	16.7	0	0	33.3	0	10	Severe	3	NSAIDs	I	1	-2	inadequate	7	6	9	4	5	5	4	8	7	6.111	6.11111	6	Moderate	1	1	1	1	1	1	2	2	1
73	female	Lung	Lung	Distant metastasis	2013-06-13	Yes	3	Radiotherapy	No	50	33.3	50	55.6	50	33.3	33.3	0	33.3	66.7	5	Moderate	2	Strong opioids	III	3	1	adequate	5	3	5	3	3	3	2	4	5	3.667	3.66667	4	Moderate	2	3	2	2	2	1	2	2	3
77	male	Lung	Lung	Distant metastasis	2013-06-19	Yes	1	None	No	66.7	73.3	83.3	44.4	0	33.3	33.3	0	0	0	4	Moderate	2	NSAIDs	I	1	-1	inadequate	6	5	5	4	0	4	0	0	0	2.667	2.66667	3	Mild	1	2	1	2	2	1	3	1	1
68	male	Lung	Lung	Local recurrence	2013-06-18	None	3	None	No	16.7	33.3	50	100	0	83.3	66.7	100	66.7	66.7	6	Moderate	2	No medication	0	0	-2	inadequate	8	8	9	7	7	7	8	7	10	7.889	7.88889	8	Severe	2	3	2	3	4	4	4	3	1
45	female	Lung	Lung	Distant metastasis	2013-06-18	Yes	1	Chemotherapy	Yes	16.7	60	16.7	100	16.7	100	0	33.3	66.7	33.3	9	Severe	3	NSAIDs	I	1	-2	inadequate	5	8	9	8	8	7	10	10	10	8.333	8.33333	8	Severe	2	2	1	1	4	2	4	3	2
78	female	Lung	Lung	Distant metastasis	2013-07-25	None	3	Radiotherapy	No	50	0	0	88.9	0	0	100	33.3	33.3	0	0	No Pain	0	No medication	0	0	0	adequate	6	6	8	10	10	10	10	0	10	7.778	7.77778	8	Severe	4	4	4	4	1	2	4	2	1
65	female	Lung	Lung	Distant metastasis	2013-06-21	None	1	Chemotherapy	Yes	50	46.7	66.7	44.4	0	16.7	66.7	33.3	33.3	100	1	Mild	1	No medication	0	0	-1	inadequate	2	2	1	3	3	5	5	2	2	2.778	2.77778	3	Mild	2	2	2	3	2	2	3	2	1
74	male	Lung	Lung	Distant metastasis	2013-06-21	None	2	None	No	100	73.3	100	44.4	0	16.7	66.7	0	33.3	0	1	Mild	1	No medication	0	0	-1	inadequate	1	1	1	1	1	1	1	1	1	1	1	1	Mild	2	1	1	3	2	1	3	2	1
66	male	Lung	Lung	Distant metastasis	2013-06-26	Yes	1	Chemotherapy	Yes	50	60	100	22.2	0	50	0	33.3	0	0	6	Moderate	2	Strong opioids	III	3	1	adequate	1	1	1	1	0	0	0	0	1	0.556	0.555556	1	Mild	1	3	1	1	3	2	2	1	1
74	female	Lung	Lung	Local recurrence	2013-07-02	None	2	None	No	66.7	46.7	83.3	66.7	0	33.3	33.3	33.3	33.3	0	7	Severe	2	NSAIDs	I	1	-1	inadequate	1	1	0	1	1	7	1	6	3	2.333	2.33333	2	Mild	2	3	1	2	2	2	4	2	1
83	male	Lung	Lung	Distant metastasis	2013-07-25	None	3	None	No	33.3	20	100	33.3	0	0	100	0	66.7	0	1	Mild	1	No medication	0	0	-1	inadequate	0	4	5	7	4	10	10	0	5	5	5	5	Moderate	4	3	2	4	1	1	3	3	1
73	male	Lung	Lung	Distant metastasis	2013-07-09	Yes	1	Radiotherapy	No	50	73.3	66.7	33.3	0	50	33.3	33.3	33.3	33.3	3	Mild	1	Strong opioids	III	3	2	adequate	4	3	2	4	2	2		0	1	2.25				2	1	1	2	3	2	2	2	1
71	female	Lung	Lung	Distant metastasis	2013-07-16	Yes	2	Chemotherapy	No	50	46.7							66.7	66.7	5	Moderate	2	Strong opioids	III	3	1	adequate	5	7	5							5.667				2	2	2					3
59	female	Lung	Lung	Distant metastasis	2013-07-18	None	1	Chemotherapy	No	33.3	73.3	66.7		0	33.3	33.3	100	33.3	33.3	3	Mild	1	NSAIDs	I	1	0	adequate	4	4	4	5	4	3	6	8	8	5.111	5.11111	5	Moderate	2	1	1	2	2	4	3	2	1
75	male	Lung	Lung	Distant metastasis	2013-07-18	None	1	None	No	33.3	33.3	66.7	66.7	0	33.3	100	100	66.7	33.3				NSAIDs	I	1			5	6	5	7	7	8	10	7	10	7.222	7.22222	7	Severe	3	2	2	4	2	4	2	3	1
61	male	Other	Other	Local recurrence	2013-07-18	None	1	None	No	100	73.3	66.7	33.3	0	33.3	0	33.3	0	33.3	1	Mild	1	NSAIDs	I	1	0	adequate	0	0	0	0	1	1	1	0	0	0.333	0.333333	0	none	1	2	1	1	2	2	2	1	1
83	male	Lung	Lung	Local recurrence	2013-07-22	None	1	None	No	16.7	73.3	16.7	66.7	0	0	33.3	66.7	66.7	33.3	0	No Pain	0	No medication	0	0	0	adequate	6	7	6	4	8	3	2	8	7	5.667	5.66667	6	Moderate	2	1	1	2	1	3	3	3	1
71	female	H&N	H&N	Distant metastasis	2013-05-09	Yes	1	None	No	33.3	60	83.3	66.7	0	50	0	33.3	100	66.7	4	Moderate	2	Weak opioids	II	2	0	adequate	4	3	3	3	2	4	2	2	3	2.889	2.88889	3	Mild	2	2	1	1	3	2	3	4	1
67	male	H&N	H&N	Distant metastasis	2013-04-30	None	1	None	No	16.7	46.7	66.7	88.9	0	66.7	0	100	100	33.3	4	Moderate	2	NSAIDs	I	1	-1	inadequate	5	5	5	5	5	2	9	8	8	5.778	5.77778	6	Moderate	2	3	1	1	3	4	4	4	1
71	female	Lymphoma	Other	Distant metastasis	2013-03-26	None	1	Chemotherapy	Yes	16.7	13.3	0	88.9	100	100	0	33.3	66.7	100	8	Severe	3	Weak opioids	II	2	-1	inadequate	6	6	7	7	8	2	2	5	5	5.333	5.33333	5	Moderate	4	3	3	1	4	2	3	3	4
58	female	Pancreas	Pancreas	Distant metastasis	2013-04-12	None	1	Chemotherapy	Yes	50	33.3	41.7	88.9	0	66.7	0	33.3	66.7	100	5	Moderate	2	Weak opioids	II	2	0	adequate	4	4	4	7	7	0	7	4	4	4.556	4.55556	5	Moderate	3	3	1	1	3	2	3	3	1
56	male	Gastric	Other	Distant metastasis	2013-04-16	None	2	None	No	50	93.3	83.3	44.4	0	33.3	0	33.3	33.3	0	5	Moderate	2	NSAIDs	I	1	-1	inadequate	4	3	4	4	4	0	3	0	0	2.444	2.44444	2	Mild	1	1	1	1	2	2	4	2	1
52	female	Gastric	Other	Distant metastasis	2013-05-08	Yes	1	Chemotherapy	Yes	16.7	73.3	16.7	100	50	100	66.7	66.7	100	100	9	Severe	3	Strong opioids	III	3	0	adequate	7	8	9	8	8	7	9	5	9	7.778	7.77778	8	Severe	1	1	2	3	4	3	4	4	3
36	male	Testicle	Other	Distant metastasis	2013-05-01	None	3	Chemotherapy	Yes	16.7	73.3	100	22.2	0	33.3	33.3	33.3	33.3	0	3	Mild	1	NSAIDs	I	1	0	adequate	4	3	4	2	0	1	2	0	2	2	2	2	Mild	2	1	1	2	2	2	1	2	1
41	male	H&N	H&N	none	2013-05-13	None	0	None	Yes	33.3	93.3	66.7	0	0	50	0	33.3	0	33.3	8	Severe	3	Weak opioids	II	2	-1	inadequate	2	2	2	2	3	1	1	2	3	2	2	2	Mild	1	1	1	1	3	2	1	1	1
58	male	H&N	H&N	none	2013-05-14	None	1	None	Yes	100	93.3	100	0	0	0	0	0	0	0	1	Mild	1	NSAIDs	I	1	0	adequate	0	0	0	0	0	0	0	0	0	0	0	0	none	1	1	1	1	1	1	1	1	1
53	male	H&N	H&N	none	2013-05-15	None	1	None	No	33.3	60	66.7	66.7	0	33.3	33.3	33.3	100	0	3	Mild	1	NSAIDs	I	1	0	adequate	5	5	7	5	7	5	7	5	5	5.667	5.66667	6	Moderate	2	2	1	2	2	2	3	4	1
67	male	Renal	Other	Distant metastasis	2013-05-21	Yes	1	Radiotherapy	No	66.7	33.3	100	33.3	16.7	50	33.3	0	33.3	33.3	5	Moderate	2	Weak opioids	II	2	0	adequate	7	7	7	7	5	4	4	4	4	5.444	5.44444	5	Moderate	3	2	2	2	3	1	2	2	2
67	male	Lung	Lung	Distant metastasis	2013-05-24	None	1	Chemotherapy	Yes	50	93.3	83.3	33.3	0	50	33.3	33.3	33.3	0				NSAIDs	I	1			4	4	4	0	4	5	1	0	1	2.556	2.55556	3	Mild	1	1	1	2	3	2	2	2	1
52	male	Pancreas	Pancreas	Distant metastasis	2013-05-24	None	0	None	No	16.7	73.3	41.7	33.3	16.7	83.3	0	33.3	66.7	33.3	7	Severe	2	NSAIDs	I	1	-1	inadequate	3	3	3	5	6	4	5	5	7	4.556	4.55556	5	Moderate	1	2	1	1	4	2	2	3	2
87	male	H&N	H&N	Distant metastasis	2013-05-22	None	2	None	Yes	33.3	26.7	50	88.9	0	83.3	33.3	100	66.7	0	4	Moderate	2	NSAIDs	I	1	-1	inadequate	6	7	7	7	7	8	8	8	8	7.333	7.33333	7	Severe	4	3	1	2	3	4	4	3	1
65	male	Bladder	Other	Distant metastasis	2013-05-27	Yes	1	None	Yes	16.7	46.7	41.7	66.7	0	66.7	33.3	0	33.3	33.3	3	Mild	1	Weak opioids	II	2	1	adequate	4	3	3	4	4	3	3	3	3	3.333	3.33333	3	Mild	2	3	1	2	3	1	3	2	1
53	female	Esophagus	Other	none	2013-06-26	None	3	Radiotherapy	No	33.3	60	66.7	44.4	0	83.3	33.3	100	0	0	9	Severe	3	Strong opioids	III	3	0	adequate	5	5	5	10	10	10	10	10	10	8.333	8.33333	8	Severe	1	2	2	2	4	4	3	1	1
71	female	Colon	Other	Distant metastasis	2013-06-28	None	1	None	No	16.7	26.7	0	100	16.7	66.7	100	33.3	100	33.3	2	Mild	1	Strong opioids	III	3	2	adequate	4	5	5	5	5	5	4	4	4	4.556	4.55556	5	Moderate	3	3	2	4	3	2	4	4	2
54	male	Liver	Other	Distant metastasis	2013-07-03	Yes	1	Chemotherapy	Yes	33.3	73.3	66.7	33.3	0	16.7	0	0	0	0	4	Moderate	2	No medication	0	0	-2	inadequate	3	4	4	2	0	1	1	1	2	2	2	2	Mild	2	1	1	1	2	1	2	1	1
[truncated: 6 more columns]
